# Supplementary material for: Cerebral Vascular Toxicity after Developmental Exposure to Arsenic (As) and Lead (Pb) Mixtures
Source: Toxics. 2024 Aug 24;12(9):624. doi: 10.3390/toxics12090624 (PMC11435665; doi:10.3390/toxics12090624)
Supplement: Supplementary file 1 [file toxics-12-00624-s001.zip]

Archive with 1 entries (1 files):
- toxics-3105244-supplementary.pdf
